# Supplementary material for: Comparative study of common over-the-counter wound care products against early and mature biofilms of antibiotic-resistant wound pathogens
Source: JAC Antimicrob Resist. 2025 Dec 16;7(6):dlaf233. doi: 10.1093/jacamr/dlaf233 (PMC12706473; doi:10.1093/jacamr/dlaf233)
Supplement: dlaf233_Supplementary_Data [file dlaf233_supplementary_data.zip]

Archive with 2 entries (2 files):
- Supplementary information 1_MS.docx
- Supplementary information 2_MS.xlsx
