# Supplementary material for: Comparative study of common over-the-counter wound care products against early and mature biofilms of antibiotic-resistant wound pathogens
Source: JAC Antimicrob Resist. 2025 Dec 16;7(6):dlaf233. doi: 10.1093/jacamr/dlaf233 (PMC12706473; doi:10.1093/jacamr/dlaf233)
Supplement: dlaf233_Supplementary_Data [file dlaf233_supplementary_data.zip › Supplementary information 2_MS.xlsx]

## Sheet: 5 min
	AB5075 3h Biofilm + 5 min Treatment
		cfu raw count R1										cfu raw count R2										cfu raw count R3									CFU/Biofilm					Log10CFU/Biofilm					Log reduction in CFU/Biofilm
	Dilution factor	TR1			TR2			TR3			Dilution factor	TR1			TR2			TR3			Dilution factor	TR1			TR2			TR3			R1	R2	R3	Av	Std	R1	R2	R3	Av	Std	R1	R2	R3	Av	Std
Control	1000	12	11	14	11	14	11	8	8	11	1000	28	32	34	37	34	34	37	38	36	1000	25	27	23	24	14	13	26	28	26	1.11111e+06	3.44444e+06	2.28889e+06	2.28148e+06	1.16668e+06	6.04576	6.53712	6.35962	6.31417	0.248815
Phenol	1	0	0	0	0	0	0	0	0	0	1	0	0	0	0	0	0	0	0	0	1	0	0	0	0	0	0	0	0	0	0	0	0	0	0	0	0	0	0	0	6.04576	6.53712	6.35962	6.31417	0.248815	Full eradication
Chloroxylenol	1	0	0	0	0	0	0	0	0	0	1	0	0	0	0	0	0	0	0	0	1	0	0	0	0	0	0	0	0	0	0	0	0	0	0	0	0	0	0	0	6.04576	6.53712	6.35962	6.31417	0.248815
Chlorohexidine gluconate	1	0	0	0	0	0	0	0	0	0	1	0	0	0	0	0	0	0	0	0	1	0	0	0	0	0	0	0	0	0	0	0	0	0	0	0	0	0	0	0	6.04576	6.53712	6.35962	6.31417	0.248815
Ethanol 70%	1	0	0	0	0	0	0	0	0	0	1	0	0	0	0	0	0	0	0	0	1	0	0	0	0	0	0	0	0	0	0	0	0	0	0	0	0	0	0	0	6.04576	6.53712	6.35962	6.31417	0.248815
Cetylpyridinium chloride	1	0	0	0	0	0	0	0	0	0	1	0	0	0	0	0	0	0	0	0	1	0	0	0	0	0	0	0	0	0	0	0	0	0	0	0	0	0	0	0	6.04576	6.53712	6.35962	6.31417	0.248815
Polyhexadine	1	0	0	0	0	0	0	0	0	0	1	0	0	0	0	0	0	0	0	0	1	0	0	0	0	0	0	0	0	0	0	0	0	0	0	0	0	0	0	0	6.04576	6.53712	6.35962	6.31417	0.248815
Octenidine HCl	1	0	0	0	0	0	0	0	0	0	1	0	0	0	0	0	0	0	0	0	1	0	0	0	0	0	0	0	0	0	0	0	0	0	0	0	0	0	0	0	6.04576	6.53712	6.35962	6.31417	0.248815
	PA14 3h Biofilm + 5 min Treatment
		cfu raw count R1										cfu raw count R2										cfu raw count R3									CFU/Biofilm					Log10CFU/Biofilm					Log reduction in CFU/Biofilm
	Dilution factor	TR1			TR2			TR3			Dilution factor	TR1			TR2			TR3			Dilution factor	TR1			TR2			TR3			R1	R2	R3	Av	Std	R1	R2	R3	Av	Std	R1	R2	R3	Av	Std
Control	1000	20	12	15	12	14	15	16	9	17	1000	14	24	22	24	19	18	18	14	22	1000	15	19	13	14	15	16	15	26	19	1.44444e+06	1.94444e+06	1.68889e+06	1.69259e+06	250021	6.1597	6.2888	6.2276	6.22537	0.0645764
Phenol	1	0	0	0	0	0	0	0	0	0	1	0	0	0	0	0	0	0	0	0	1	0	0	0	0	0	0	0	0	0	0	0	0	0	0	0	0	0	0	0	6.1597	6.2888	6.2276	6.22537	0.0645764	Full eradication
Chloroxylenol	1	0	0	0	0	0	0	0	0	0	1	0	0	0	0	0	0	0	0	0	1	0	0	0	0	0	0	0	0	0	0	0	0	0	0	0	0	0	0	0	6.1597	6.2888	6.2276	6.22537	0.0645764
Chlorohexidine gluconate	1	0	0	0	0	0	0	0	0	0	1	0	0	0	0	0	0	0	0	0	1	0	0	0	0	0	0	0	0	0	0	0	0	0	0	0	0	0	0	0	6.1597	6.2888	6.2276	6.22537	0.0645764
Ethanol 70%	1	0	0	0	0	0	0	0	0	0	1	0	0	0	0	0	0	0	0	0	1	0	0	0	0	0	0	0	0	0	0	0	0	0	0	0	0	0	0	0	6.1597	6.2888	6.2276	6.22537	0.0645764
Cetylpyridinium chloride	1	0	0	0	0	0	0	0	0	0	1	0	0	0	0	0	0	0	0	0	1	0	0	0	0	0	0	0	0	0	0	0	0	0	0	0	0	0	0	0	6.1597	6.2888	6.2276	6.22537	0.0645764
Polyhexadine	1	0	0	0	0	0	0	0	0	0	1	0	0	0	0	0	0	0	0	0	1	0	0	0	0	0	0	0	0	0	0	0	0	0	0	0	0	0	0	0	6.1597	6.2888	6.2276	6.22537	0.0645764
Octenidine HCl	1	0	0	0	0	0	0	0	0	0	1	0	0	0	0	0	0	0	0	0	1	0	0	0	0	0	0	0	0	0	0	0	0	0	0	0	0	0	0	0	6.1597	6.2888	6.2276	6.22537	0.0645764
	AB5075 24h Biofilm + 5 min Treatment
		cfu raw count R1										cfu raw count R2										cfu raw count R3									CFU/Biofilm					Log10CFU/Biofilm					Log reduction in CFU/Biofilm
	Dilution factor	TR1			TR2			TR3			Dilution factor	TR1			TR2			TR3			Dilution factor	TR1			TR2			TR3			R1	R2	R3	Av	Std	R1	R2	R3	Av	Std	R1	R2	R3	Av	Std
Control	1000000	5	5	10	6	2	11	6	8	9	1000000	8	2	5	15	4	8	1	8	11	1000000	5	11	15	5	12	9	2	1	2	6.88889e+08	6.88889e+08	6.88889e+08	6.88889e+08	0	8.83815	8.83815	8.83815	8.83815	0
Phenol	1000	5	17	29	46	30	15	12	2	22	1000	31	21	15	15	13	20	19	25	16	1000	17	19	21	23	21	19	26	19	11	1.97778e+06	1.94444e+06	1.95556e+06	1.95926e+06	16972.5	6.29618	6.2888	6.29127	6.29208	0.00375719	2.54197	2.54935	2.54688	2.54607	0.00375719
Chloroxylenol	1000	10	25	41	20	35	5	25	40	10	1000	26	28	21	19	31	28	24	19	27	1000	26	34	15	19	25	16	25	26	33	2.34444e+06	2.47778e+06	2.43333e+06	2.41852e+06	67890	6.37004	6.39406	6.3862	6.38343	0.0122479	2.46811	2.44409	2.45195	2.45471	0.0122479
Chlorohexidine gluconate	1	0	0	0	0	0	0	0	0	0	1	0	0	0	0	0	0	0	0	0	1	0	0	0	0	0	0	0	0	0	0	0	0	0	0	0	0	0	0	0	8.83815	8.83815	8.83815	8.83815	0	Full eradication
Ethanol 70%	10000	26	42	12	5	19	35	5	1	10	10000	19	16	19	15	19	20	19	12	19	10000	25	21	17	21	20	16	9	11	17	1.72222e+07	1.75556e+07	1.74444e+07	1.74074e+07	169725	7.23609	7.24441	7.24166	7.24072	0.00424102	1.60206	1.59373	1.59649	1.59743	0.00424102
Cetylpyridinium chloride	100000	2	5	10	12	42	27	11	26	41	100000	25	21	29	13	15	8	23	19	21	100000	19	13	16	16	27	24	15	26	19	1.95556e+08	1.93333e+08	1.94444e+08	1.94444e+08	1.11111e+06	8.29127	8.28631	8.2888	8.28879	0.00248171	0.546879	0.551842	0.549354	0.549358	0.00248171
Polyhexadine	100000	10	21	31	19	9	2	19	33	5	100000	19	15	23	16	25	16	15	12	9	100000	16	15	29	19	19	22	6	9	14	1.65556e+08	1.66667e+08	1.65556e+08	1.65926e+08	641500	8.21894	8.22185	8.21894	8.21991	0.0016772	0.619205	0.6163	0.619205	0.618237	0.0016772
Octenidine HCl	100000	2	11	22	22	34	10	14	22	5	100000	21	11	16	24	16	17	12	14	9	100000	15	16	14	15	15	15	16	19	17	1.57778e+08	1.55556e+08	1.57778e+08	1.57037e+08	1.283e+06	8.19805	8.19189	8.19805	8.19599	0.00355666	0.640103	0.646264	0.640103	0.642157	0.00355666
	PA14 24h Biofilm + 5 min Treatment
		cfu raw count R1										cfu raw count R2										cfu raw count R3									CFU/Biofilm					Log10CFU/Biofilm					Log reduction in CFU/Biofilm
	Dilution factor	TR1			TR2			TR3			Dilution factor	TR1			TR2			TR3			Dilution factor	TR1			TR2			TR3			R1	R2	R3	Av	Std	R1	R2	R3	Av	Std	R1	R2	R3	Av	Std
Control	1000000	46	39	34	47	46	42	40	44	37	10000000	6	7	2	5	5	1	4	2	5	10000000	6	3	6	6	7	2	2	2	3	4.16667e+09	4.11111e+09	4.11111e+09	4.12963e+09	3.2075e+07	9.61979	9.61396	9.61396	9.6159	0.00336569
Phenol	1	0	0	0	0	0	0	0	0	0	1	0	0	0	0	0	0	0	0	0	1	0	0	0	0	0	0	0	0	0	0	0	0	0	0	0	0	0	0	0	9.61979	9.61396	9.61396	9.6159	0.00336569	Full eradication
Chloroxylenol	10000	17	14	13	24	23	27	16	15	18	10000	19	18	20	18	19	17	19	16	19	10000	17	19	9	14	15	19	25	23	25	1.85556e+07	1.83333e+07	1.84444e+07	1.84444e+07	111111	7.26847	7.26324	7.26587	7.26586	0.00261627	2.35131	2.35072	2.34809	2.35004	0.00171359
Chlorohexidine gluconate	1	0	0	0	0	0	0	0	0	0	1	0	0	0	0	0	0	0	0	0	1	0	0	0	0	0	0	0	0	0	0	0	0	0	0	0	0	0	0	0	9.61979	9.61396	9.61396	9.6159	0.00336569	Full eradication
Ethanol 70%	1	0	0	0	0	0	0	0	0	0	1	0	0	0	0	0	0	0	0	0	1	0	0	0	0	0	0	0	0	0	0	0	0	0	0	0	0	0	0	0	9.61979	9.61396	9.61396	9.6159	0.00336569	Full eradication
Cetylpyridinium chloride	100000	22	25	21	31	33	29	22	24	20	100000	31	24	20	23	24	25	26	27	34	100000	29	27	22	30	22	28	24	17	31	2.52222e+08	260000000	2.55556e+08	2.55926e+08	3.90209e+06	8.40178	8.41497	8.40749	8.40808	0.00661512	1.21801	1.19899	1.20647	1.20782	0.00958114
Polyhexadine	100000	18	21	15	18	21	24	24	27	30	100000	22	21	26	26	13	27	18	20	21	100000	21	18	21	23	23	17	26	27	21	220000000	2.15556e+08	2.18889e+08	2.18148e+08	2.31296e+06	8.34242	8.33356	8.34022	8.33874	0.00461541	1.27737	1.2804	1.27374	1.27717	0.0033367
Octenidine HCl	1000000	1	3	5	8	6	4	6	2	4	1000000	3	4	8	8	4	6	3	1	3	1000000	5	2	2	6	3	6	5	5	5	4.33333e+08	4.44444e+08	4.33333e+08	4.37037e+08	6.415e+06	8.63682	8.64782	8.63682	8.64049	0.00634819	0.982967	0.966142	0.977137	0.975415	0.00854362

## Sheet: 60 min
	AB5075 3h Biofilm + 60 min Treatment
		cfu raw count R1										cfu raw count R2										cfu raw count R3									CFU/Biofilm					Log10CFU/Biofilm					Log reduction in CFU/Biofilm
	Dilution factor	TR1			TR2			TR3			Dilution factor	TR1			TR2			TR3			Dilution factor	TR1			TR2			TR3			R1	R2	R3	Av	Std	R1	R2	R3	Av	Std	R1	R2	R3	Av	Std
Control	1000	12	7	13	4	2	6	4	8	15	1000	11	15	15	14	14	7	12	13	13	1000	13	10	13	10	10	11	12	8	7	788889	1.26667e+06	1.04444e+06	1.03333e+06	259921	5.89702	6.10266	6.01889	6.00619	0.10341
Phenol	1	0	0	0	0	0	0	0	0	0	1	0	0	0	0	0	0	0	0	0	1	0	0	0	0	0	0	0	0	0	0	0	0	0	0	0	0	0	0	0	5.89702	6.10266	6.01889	6.00619	0.10341	Full eradication
Chloroxylenol	1	0	0	0	0	0	0	0	0	0	1	0	0	0	0	0	0	0	0	0	1	0	0	0	0	0	0	0	0	0	0	0	0	0	0	0	0	0	0	0	5.89702	6.10266	6.01889	6.00619	0.10341
Chlorohexidine gluconate	1	0	0	0	0	0	0	0	0	0	1	0	0	0	0	0	0	0	0	0	1	0	0	0	0	0	0	0	0	0	0	0	0	0	0	0	0	0	0	0	5.89702	6.10266	6.01889	6.00619	0.10341
Ethanol 70%	1	0	0	0	0	0	0	0	0	0	1	0	0	0	0	0	0	0	0	0	1	0	0	0	0	0	0	0	0	0	0	0	0	0	0	0	0	0	0	0	5.89702	6.10266	6.01889	6.00619	0.10341
Cetylpyridinium chloride	1	0	0	0	0	0	0	0	0	0	1	0	0	0	0	0	0	0	0	0	1	0	0	0	0	0	0	0	0	0	0	0	0	0	0	0	0	0	0	0	5.89702	6.10266	6.01889	6.00619	0.10341
Polyhexadine	1	0	0	0	0	0	0	0	0	0	1	0	0	0	0	0	0	0	0	0	1	0	0	0	0	0	0	0	0	0	0	0	0	0	0	0	0	0	0	0	5.89702	6.10266	6.01889	6.00619	0.10341
Octenidine HCl	1	0	0	0	0	0	0	0	0	0	1	0	0	0	0	0	0	0	0	0	1	0	0	0	0	0	0	0	0	0	0	0	0	0	0	0	0	0	0	0	5.89702	6.10266	6.01889	6.00619	0.10341
	PA14 3h Biofilm + 60 min Treatment
		cfu raw count R1										cfu raw count R2										cfu raw count R3									CFU/Biofilm					Log10CFU/Biofilm					Log reduction in CFU/Biofilm
	Dilution factor	TR1			TR2			TR3			Dilution factor	TR1			TR2			TR3			Dilution factor	TR1			TR2			TR3			R1	R2	R3	Av	Std	R1	R2	R3	Av	Std	R1	R2	R3	Av	Std
Control	1000	12	15	14	14	10	17	14	19	15	1000	25	26	21	16	13	19	16	15	20	1000	14	18	16	24	14	16	13	16	20	1.44444e+06	1900000	1.67778e+06	1.67407e+06	227800	6.1597	6.27875	6.22473	6.22106	0.0596112
Phenol	1	0	0	0	0	0	0	0	0	0	1	0	0	0	0	0	0	0	0	0	1	0	0	0	0	0	0	0	0	0	0	0	0	0	0	0	0	0	0	0	6.1597	6.27875	6.22473	6.22106	0.0596112	Full eradication
Chloroxylenol	1	0	0	0	0	0	0	0	0	0	1	0	0	0	0	0	0	0	0	0	1	0	0	0	0	0	0	0	0	0	0	0	0	0	0	0	0	0	0	0	6.1597	6.27875	6.22473	6.22106	0.0596112
Chlorohexidine gluconate	1	0	0	0	0	0	0	0	0	0	1	0	0	0	0	0	0	0	0	0	1	0	0	0	0	0	0	0	0	0	0	0	0	0	0	0	0	0	0	0	6.1597	6.27875	6.22473	6.22106	0.0596112
Ethanol 70%	1	0	0	0	0	0	0	0	0	0	1	0	0	0	0	0	0	0	0	0	1	0	0	0	0	0	0	0	0	0	0	0	0	0	0	0	0	0	0	0	6.1597	6.27875	6.22473	6.22106	0.0596112
Cetylpyridinium chloride	1	0	0	0	0	0	0	0	0	0	1	0	0	0	0	0	0	0	0	0	1	0	0	0	0	0	0	0	0	0	0	0	0	0	0	0	0	0	0	0	6.1597	6.27875	6.22473	6.22106	0.0596112
Polyhexadine	1	0	0	0	0	0	0	0	0	0	1	0	0	0	0	0	0	0	0	0	1	0	0	0	0	0	0	0	0	0	0	0	0	0	0	0	0	0	0	0	6.1597	6.27875	6.22473	6.22106	0.0596112
Octenidine HCl	1	0	0	0	0	0	0	0	0	0	1	0	0	0	0	0	0	0	0	0	1	0	0	0	0	0	0	0	0	0	0	0	0	0	0	0	0	0	0	0	6.1597	6.27875	6.22473	6.22106	0.0596112
	AB5075 24h Biofilm + 60 min Treatment
		cfu raw count R1										cfu raw count R2										cfu raw count R3									CFU/Biofilm					Log10CFU/Biofilm					Log reduction in CFU/Biofilm
	Dilution factor	TR1			TR2			TR3			Dilution factor	TR1			TR2			TR3			Dilution factor	TR1			TR2			TR3			R1	R2	R3	Av	Std	R1	R2	R3	Av	Std	R1	R2	R3	Av	Std
Control	1000000	5	10	8	5	9	2	5	2	6	1000000	11	5	9	9	5	4	12	6	3	1000000	5	9	10	8	6	4	7	4	5	5.77778e+08	7.11111e+08	6.44444e+08	6.44444e+08	6.66667e+07	8.76176	8.85194	8.80919	8.80763	0.0451085
Phenol	10	11	7	3	5	13	8	6	10	14	1	0	0	0	2	3	2	2	1	4	10	7	2	6	3	8	4	4	2	2	8555.56	155.556	4222.22	4311.11	4200.71	3.93225	2.19189	3.62554	3.24989	0.929005	4.82951	6.66005	5.18364	5.55774	0.970916
Chloroxylenol	1	0	0	0	0	0	0	0	0	0	1	0	0	0	0	0	0	0	0	0	1	0	0	0	0	0	0	0	0	0	0	0	0	0	0	0	0	0	0	0	8.76176	8.85194	8.80919	8.80763	0.0451085	Full eradication
Chlorohexidine gluconate	1	0	0	0	0	0	0	0	0	0	1	0	0	0	0	0	0	0	0	0	1	0	0	0	0	0	0	0	0	0	0	0	0	0	0	0	0	0	0	0	8.76176	8.85194	8.80919	8.80763	0.0451085	Full eradication
Ethanol 70%	10	3	5	9	8	13	5	6	5	3	1	0	3	0	3	2	3	1	5	1	10	2	3	5	4	4	1	2	2	5	6333.33	200	3111.11	3214.81	3067.98	3.80163	2.30103	3.49292	3.19853	0.792433	4.96013	6.55091	5.31627	5.6091	0.83484
Cetylpyridinium chloride	10000	12	16	22	8	16	12	5	9	13	10000	6	7	11	9	6	12	7	4	3	10000	12	11	22	10	2	3	9	11	9	1.25556e+07	7.22222e+06	9.88889e+06	9.88889e+06	2.66667e+06	7.09884	6.85867	6.99515	6.98422	0.120455	1.66292	1.99327	1.81404	1.82341	0.16537
Polyhexadine	1000	18	10	14	31	28	34	9	15	5	1000	10	10	9	9	10	9	10	8	9	1000	14	16	12	3	6	3	12	8	7	1.82222e+06	933333	900000	1.21852e+06	523088	6.2606	5.97004	5.95424	6.06163	0.172498	2.50116	2.8819	2.85494	2.746	0.212467
Octenidine HCl	1	0	0	0	0	0	0	0	0	0	1	0	0	0	0	0	0	0	0	0	1	0	0	0	0	0	0	0	0	0	0	0	0	0	0	0	0	0	0	0	8.76176	8.85194	8.80919	8.80763	0.0451085	Full eradication
	PA14 24h Biofilm + 60 min Treatment
		cfu raw count R1										cfu raw count R2										cfu raw count R3									CFU/Biofilm					Log10CFU/Biofilm					Log reduction in CFU/Biofilm
	Dilution factor	TR1			TR2			TR3			Dilution factor	TR1			TR2			TR3			Dilution factor	TR1			TR2			TR3			R1	R2	R3	Av	Std	R1	R2	R3	Av	Std	R1	R2	R3	Av	Std
Control	10000000	4	4	10	10	5	9	10	3	2	10000000	6	4	5	5	5	5	4	2	2	10000000	5	3	7	7	6	5	5	6	4	6.33333e+09	4.22222e+09	5.33333e+09	5.2963e+09	1.05604e+09	9.80163	9.62554	9.727	9.71806	0.0883855
Phenol	1	0	0	0	0	0	0	0	0	0	1	0	0	0	0	0	0	0	0	0	1	0	0	0	0	0	0	0	0	0	0	0	0	0	0	0	0	0	0	0	9.80163	9.62554	9.727	9.71806	0.0883855	Full eradication
Chloroxylenol	10	22	23	26	28	25	26	35	34	38	10	10	12	14	12	9	18	13	11	8	10	21	18	21	25	22	16	21	22	16	28555.6	11888.9	20222.2	20222.2	8333.33	4.45569	4.07514	4.30583	4.27889	0.1917	5.34594	5.5504	5.42117	5.43917	0.103411
Chlorohexidine gluconate	1	0	0	0	0	0	0	0	0	0	1	0	0	0	0	0	0	0	0	0	1	0	0	0	0	0	0	0	0	0	0	0	0	0	0	0	0	0	0	0	9.80163	9.62554	9.727	9.71806	0.0883855	Full eradication
Ethanol 70%	1	0	0	0	0	0	0	0	0	0	1	0	0	0	0	0	0	0	0	0	1	0	0	0	0	0	0	0	0	0	0	0	0	0	0	0	0	0	0	0	9.80163	9.62554	9.727	9.71806	0.0883855	Full eradication
Cetylpyridinium chloride	100000	9	6	5	10	6	8	16	13	14	100000	13	14	18	6	8	4	6	14	7	100000	9	9	12	13	5	9	13	13	5	9.66667e+07	100000000	9.77778e+07	9.81481e+07	1.69725e+06	7.98528	8	7.99024	7.99184	0.00749071	1.81636	1.62554	1.73676	1.72622	0.0958429
Polyhexadine	10000	28	30	26	34	35	38	25	23	22	10000	6	9	12	14	6	4	13	8	5	10000	19	21	14	20	25	15	19	15	22	29000000	8.55556e+06	1.88889e+07	1.88148e+07	1.02224e+07	7.4624	6.93225	7.27621	7.22362	0.268959	2.33923	2.69329	2.45079	2.49444	0.18102
Octenidine HCl	1	3	4	6	3	3	5	5	4	3	100	7	7	13	9	9	9	13	12	8	100	9	5	4	3	3	3	5	4	7	400	96666.7	47777.8	48281.5	48135.3	2.60206	4.98528	4.67923	4.08885	1.29666	7.19957	4.64026	5.04777	5.6292	1.37516

## Sheet: 24 min
	AB5075 24h Biofilm + 24 Hrs Treatment
		cfu raw count R1										cfu raw count R2										cfu raw count R3									CFU/Biofilm					Log10CFU/Biofilm					Log reduction in CFU/Biofilm
	Dilution factor	TR1			TR2			TR3			Dilution factor	TR1			TR2			TR3			Dilution factor	TR1			TR2			TR3			R1	R2	R3	Av	Std	R1	R2	R3	Av	Std	R1	R2	R3	Av	Std
Control	1000000	5	6	4	8	6	1	11	6	9	1000000	4	2	12	5	9	10	3	8	8	1000000	5	9	16	2	3	10	5	8	1	6.22222e+08	6.77778e+08	6.55556e+08	6.51852e+08	2.79623e+07	8.79395	8.83109	8.81661	8.81388	0.0187207
Phenol	1	0	0	0	0	0	0	0	0	0	1	0	0	0	0	0	0	0	0	0	1	0	0	0	0	0	0	0	0	0	0	0	0	0	0	0	0	0	0	0	8.79395	8.83109	8.81661	8.81388	0.0187207	Full eradication
Chloroxylenol	1	0	0	0	0	0	0	0	0	0	1	0	0	0	0	0	0	0	0	0	1	0	0	0	0	0	0	0	0	0	0	0	0	0	0	0	0	0	0	0	8.79395	8.83109	8.81661	8.81388	0.0187207
Chlorohexidine gluconate	1	0	0	0	0	0	0	0	0	0	1	0	0	0	0	0	0	0	0	0	1	0	0	0	0	0	0	0	0	0	0	0	0	0	0	0	0	0	0	0	8.79395	8.83109	8.81661	8.81388	0.0187207
Ethanol 70%	1	0	0	0	0	0	0	0	0	0	1	0	0	0	0	0	0	0	0	0	1	0	0	0	0	0	0	0	0	0	0	0	0	0	0	0	0	0	0	0	8.79395	8.83109	8.81661	8.81388	0.0187207
Cetylpyridinium chloride	1	0	0	0	0	0	0	0	0	0	1	0	0	0	0	0	0	0	0	0	1	0	0	0	0	0	0	0	0	0	0	0	0	0	0	0	0	0	0	0	8.79395	8.83109	8.81661	8.81388	0.0187207
Polyhexadine	1	0	0	0	0	0	0	0	0	0	1	0	0	0	0	0	0	0	0	0	1	0	0	0	0	0	0	0	0	0	0	0	0	0	0	0	0	0	0	0	8.79395	8.83109	8.81661	8.81388	0.0187207
Octenidine HCl	1	0	0	0	0	0	0	0	0	0	1	0	0	0	0	0	0	0	0	0	1	0	0	0	0	0	0	0	0	0	0	0	0	0	0	0	0	0	0	0	8.79395	8.83109	8.81661	8.81388	0.0187207
	PA14 24h Biofilm + 24 Hrs Treatment
		cfu raw count R1										cfu raw count R2										cfu raw count R3									CFU/Biofilm					Log10CFU/Biofilm					Log reduction in CFU/Biofilm
	Dilution factor	TR1			TR2			TR3			Dilution factor	TR1			TR2			TR3			Dilution factor	TR1			TR2			TR3			R1	R2	R3	Av	Std	R1	R2	R3	Av	Std	R1	R2	R3	Av	Std
Control	1000000	38	38	44	34	35	36	35	32	25	10000000	3	3	3	5	5	8	5	2	4	10000000	2	5	2	3	6	3	4	3	7	3.52222e+09	4.22222e+09	3.88889e+09	3.87778e+09	3.50132e+08	9.54682	9.62554	9.58983	9.58739	0.0394184
Phenol	1	0	0	0	0	0	0	0	0	0	1	0	0	0	0	0	0	0	0	0	1	0	0	0	0	0	0	0	0	0	0	0	0	0	0	0	0	0	0	0	9.54682	9.62554	9.58983	9.58739	0.0394184	Full eradication
Chloroxylenol	1	0	0	0	0	0	0	0	0	0	1	0	0	0	0	0	0	0	0	0	1	0	0	0	0	0	0	0	0	0	0	0	0	0	0	0	0	0	0	0	9.54682	9.62554	9.58983	9.58739	0.0394184
Chlorohexidine gluconate	1	0	0	0	0	0	0	0	0	0	1	0	0	0	0	0	0	0	0	0	1	0	0	0	0	0	0	0	0	0	0	0	0	0	0	0	0	0	0	0	9.54682	9.62554	9.58983	9.58739	0.0394184
Ethanol 70%	1	0	0	0	0	0	0	0	0	0	1	0	0	0	0	0	0	0	0	0	1	0	0	0	0	0	0	0	0	0	0	0	0	0	0	0	0	0	0	0	9.54682	9.62554	9.58983	9.58739	0.0394184
Cetylpyridinium chloride	1000	14	12	16	13	12	16	14	13	16	1000	13	16	7	12	16	17	18	14	13	1000	16	13	13	15	14	19	15	13	8	1400000	1400000	1400000	1400000	0	6.14613	6.14613	6.14613	6.14613	0	3.40069	3.47941	3.4437	3.44127	0.0394184
Polyhexadine	10000	8	6	4	10	11	14	8	9	11	10000	16	13	16	8	8	5	4	5	6	10000	9	9	9	6	7	11	12	12	6	9000000	9000000	9000000	9000000	0	6.95424	6.95424	6.95424	6.95424	0	2.59257	2.6713	2.63558	2.63315	0.0394184
Octenidine HCl	1	0	0	0	0	0	0	0	0	0	1	0	0	0	0	0	0	0	0	0	1	0	0	0	0	0	0	0	0	0	0	0	0	0	0	0	0	0	0	0	9.54682	9.62554	9.58983	9.58739	0.0394184	Full eradication
